# Supplementary material for: Impact of Bioinformatics Search Parameters for Peptides’ Identification and Their Post-Translational Modifications: A Case Study of Proteolysed Gelatines from Beef, Pork, and Fish
Source: Foods. 2023 Jun 28;12(13):2524. doi: 10.3390/foods12132524 (PMC10340485; doi:10.3390/foods12132524)
Supplement: Supplementary file 1 [file foods-12-02524-s001.zip]

Archive with 1 entries (1 files):
- foods-2387385-supplementary.xlsx
