# Supplementary material for: Impact of Bioinformatics Search Parameters for Peptides’ Identification and Their Post-Translational Modifications: A Case Study of Proteolysed Gelatines from Beef, Pork, and Fish
Source: Foods. 2023 Jun 28;12(13):2524. doi: 10.3390/foods12132524 (PMC10340485; doi:10.3390/foods12132524)
Supplement: Supplementary file 1 [file foods-12-02524-s001.zip › foods-2387385-supplementary.xlsx]

## Sheet: Feuil1
Supplemental Figure S1: amino acid sequence alignment performed with CLUSTALW using the general pairwise alignment parameters related to collagen alpha-1(I) chain from Bos taurus (P02453 - CO1A1_Bovin), from Oreochromis niloticus (G9M6I5_ORENI), or from Sus scrofa (0A5G2QQE9_PIG) accessed July 2021. Overall, 24, 29, and 36 Hyp were identified in peptides, using Peaks Studio X+, with a high confid…
		1	2	3	4	5	6	7	8	9	10	11	12	13	14	15	16	17	18	19	20	21	22	23	24	25	26	27	28	29	30	31				32	33	34	35	36	37	38	39	40	41	42	43	44	45
P02453 - CO1A1_Bovin	1	M	F	S	F	V	D	L	R	L	L	L	L	L	A	A	T	A	L	L	T	H	G	Q	E	E	G	Q	E	E	G	Q	-	-	-	E	E	D	I	P	P	V	T	C	V	Q	N	G	L
		1	2	3	4	5	6	7	8	9	10	11	12	13	14	15	16	17	18	19	20	21	22	23	24	25	26	27	28	29	30	31											32	33	34	35	36	37	38
G9M6I5_ORENI	1	M	F	S	F	V	D	L	R	L	A	L	L	L	S	A	A	V	L	L	V	R	A	Q	G	E	D	D	R	T	G	K	-	-	-	-	-	-	-	-	-	-	S	C	T	L	D	G	Q
		1	2	3	4	5	6	7	8	9	10	11	12	13	14	15	16	17	18	19	20	21	22	23	24	25	26	27	28	29	30	31	32	33	34	35	36	37	38	39	40	41	42	43	44	45	46	47	48
A0A5G2QQE9_PIG	1	M	F	S	F	V	D	L	R	L	L	L	L	L	A	A	T	A	L	L	T	H	G	Q	E	E	G	Q	E	E	G	Q	q	g	q	E	E	D	I	P	P	V	T	C	V	Q	N	G	L
		78	79	80	81	82	83	84	85	86	87	88	89	90	91	92	93	94	95	96	97		98	99	100	101	102	103	104	105	106	107	108	109	110	111	112	113	114	115	116	117	118	119	120	121	122	123	124
P02453 - CO1A1_Bovin	78	L	K	D	C	P	N	A	K	V	P	T	D	E	C	C	P	V	C	P	E	-	G	Q	E	S	P	T	D	Q	E	T	T	G	V	E	G	P	K	G	D	T	G	P	R	G	P	R	G
		71	72	73	74	75	76	77	78	79	80	81	82	83	84	85	86	87	88	89	90	91	92	93	94	95	96	97	98	99	100	101	102	103	104	105	106	107	108	109	110							111	112
G9M6I5_ORENI	71	T	T	D	C	P	N	P	I	I	P	H	D	E	C	C	P	I	C	P	D	d	G	F	Q	E	P	Q	T	E	G	T	V	G	A	R	G	P	K	G	D	-	-	-	-	-	-	R	G
		81	82	83	84	85	86	87	88	89	90	91	92	93	94	95	96	97	98	99	100		101	102	103	104	105	106	107	108	109	110	111	112	113	114	115	116	117	118	119	120	121	122	123	124	125	126	127
A0A5G2QQE9_PIG	81	I	K	N	C	P	S	A	R	V	P	A	G	E	C	C	P	V	C	P	E	-	G	E	V	S	P	T	D	Q	E	T	T	G	V	E	G	P	K	G	D	T	G	P	R	G	P	R	G
		157	158	159	160	161	162	163	164	165	166	167	168	169	170	171	172	173	174	175	176	177	178	179	180	181	182	183	184	185	186	187	188	189	190	191	192	193	194	195	196	197	198	199	200	201	202	203	204
P02453 - CO1A1_Bovin	157	G	N	F	A	P	Q	L	S	Y	G	Y	D	E	K	S	T	G	I	S	V	P	G	P	M	G	P	S	G	P	R	G	L	P	G	P	P	G	A	P	G	P	Q	G	F	Q	G	P	P
		142	143	144	145	146	147	148	149	150	151	152	153	154	155	156	157	158	159	160	161	162	163	164	165	166	167	168	169	170	171	172	173	174	175	176	177	178	179	180	181	182	183	184	185	186	187	188	189
G9M6I5_ORENI	142	G	N	F	S	P	Q	M	S	G	G	Y	D	E	K	S	P	A	M	P	V	P	G	P	M	G	P	M	G	P	R	G	P	P	G	P	P	G	S	S	G	P	Q	G	F	T	G	P	P
		160	161	162	163	164	165	166	167	168	169	170	171	172	173	174	175	176	177	178	179	180	181	182	183	184	185	186	187	188	189	190	191	192	193	194	195	196	197	198	199	200	201	202	203	204	205	206	207
A0A5G2QQE9_PIG	160	G	N	F	A	P	Q	L	S	Y	G	Y	D	E	K	S	A	G	I	S	V	P	G	P	M	G	P	S	G	P	R	G	L	P	G	P	P	G	A	P	G	P	Q	G	F	Q	G	P	P
		237	238	239	240	241	242	243	244	245	246	247	248	249	250	251	252	253	254	255	256	257	258	259	260	261	262	263	264	265	266	267	268	269	270	271	272	273	274	275	276	277	278	279	280	281	282	283	284
P02453 - CO1A1_Bovin	237	P	G	R	P	G	E	R	G	P	P	G	P	Q	G	A	R	G	L	P	G	T	A	G	L	P	G	M	K	G	H	R	G	F	S	G	L	D	G	A	K	G	D	A	G	P	A	G	P
		222	223	224	225	226	227	228	229	230	231	232	233	234	235	236	237	238	239	240	241	242	243	244	245	246	247	248	249	250	251	252	253	254	255	256	257	258	259	260	261	262	263	264	265	266	267	268	269
G9M6I5_ORENI	222	P	G	R	P	G	E	R	G	P	P	G	P	Q	G	A	R	G	F	P	G	T	P	G	L	P	G	I	K	G	H	R	G	F	S	G	L	D	G	A	K	G	D	T	G	P	A	G	P
		240	241	242	243	244	245	246	247	248	249	250	251	252	253	254	255	256	257	258	259	260	261	262	263	264	265	266	267	268	269	270	271	272	273	274	275	276	277	278	279	280	281	282	283	284	285	286	287
A0A5G2QQE9_PIG	240	P	G	R	P	G	E	R	G	P	P	G	P	Q	G	A	R	G	L	P	G	T	A	G	L	P	G	M	K	G	H	R	G	F	S	G	L	D	G	A	K	G	D	A	G	P	A	G	P
		317	318	319	320	321	322	323	324	325	326	327	328	329	330	331	332	333	334	335	336	337	338	339	340	341	342	343	344	345	346	347	348	349	350	351	352	353	354	355	356	357	358	359	360	361	362	363	364
P02453 - CO1A1_Bovin	317	P	A	G	A	R	G	N	D	G	A	T	G	A	A	G	P	P	G	P	T	G	P	A	G	P	P	G	F	P	G	A	V	G	A	K	G	E	G	G	P	Q	G	P	R	G	S	E	G
		302	303	304	305	306	307	308	309	310	311	312	313	314	315	316	317	318	319	320	321	322	323	324	325	326	327	328	329	330	331	332	333	334	335	336	337	338	339	340	341	342	343	344	345	346	347	348	349
G9M6I5_ORENI	302	A	A	G	A	R	G	N	D	G	A	A	G	A	A	G	P	P	G	P	T	G	P	A	G	P	P	G	F	P	G	G	P	G	A	K	G	D	A	G	A	Q	G	G	R	G	P	E	G
		320	321	322																323	324	325	326	327	328	329	330	331	332	333	334	335	336	337	338	339	340	341	342	343	344	345	346	347	348	349	350	351	352
A0A5G2QQE9_PIG	320	P	A	G	-	-	-	-	-	-	-	-	-	-	-	-	-	-	-	P	T	G	P	A	G	P	P	G	F	P	G	A	V	G	A	K	G	E	A	G	P	Q	G	A	R	G	S	E	G
		397	398	399	400	401	402	403	404	405	406	407	408	409	410	411	412	413	414	415	416	417	418	419	420	421	422	423	424	425	426	427	428	429	430	431	432	433	434	435	436	437	438	439	440	441	442	443	444
P02453 - CO1A1_Bovin	397	G	A	N	G	A	P	G	I	A	G	A	P	G	F	P	G	A	R	G	P	S	G	P	Q	G	P	S	G	P	P	G	P	K	G	N	S	G	E	P	G	A	P	G	S	K	G	D	T
		382	383	384	385	386	387	388	389	390	391	392	393	394	395	396	397	398	399	400	401	402	403	404	405	406	407	408	409	410	411	412	413	414	415	416	417	418	419	420	421	422	423	424	425	426	427	428	429
G9M6I5_ORENI	382	G	A	P	G	A	A	G	V	A	G	A	P	G	F	P	G	P	R	G	P	S	G	P	Q	G	A	A	G	A	P	G	P	K	G	N	T	G	E	A	G	A	P	G	S	K	G	E	A
		385	386	387	388	389	390	391	392	393	394	395	396	397	398	399	400	401	402	403	404	405	406	407	408	409	410	411	412	413	414	415	416	417	418	419	420	421	422	423	424	425	426	427	428	429	430	431	432
A0A5G2QQE9_PIG	385	G	A	N	G	A	P	G	I	A	G	A	P	G	F	P	G	A	R	G	P	S	G	P	Q	G	P	S	G	P	P	G	P	K	G	N	S	G	E	P	G	A	P	G	S	K	G	D	T
		477	478	479	480	481	482	483	484	485	486	487	488	489	490	491	492	493	494	495	496	497	498	499	500	501	502	503	504	505	506	507	508	509	510	511	512	513	514	515	516	517	518	519	520	521	522	523	524
P02453 - CO1A1_Bovin	477	A	G	L	P	G	P	P	G	E	R	G	G	P	G	S	R	G	F	P	G	A	D	G	V	A	G	P	K	G	P	A	G	E	R	G	A	P	G	P	A	G	P	K	G	S	P	G	E
		462	463	464	465	466	467	468	469	470	471	472	473	474	475	476	477	478	479	480	481	482	483	484	485	486	487	488	489	490	491	492	493	494	495	496	497	498	499	500	501	502	503	504	505	506	507	508	509
G9M6I5_ORENI	462	A	G	A	R	G	G	P	G	E	R	G	A	P	G	G	R	G	F	P	G	S	D	G	P	A	G	P	K	G	A	T	G	E	R	G	A	P	G	L	V	G	P	K	G	A	T	G	E
		465	466	467	468	469	470	471	472	473	474	475	476	477	478	479	480	481	482	483	484	485	486	487	488	489	490	491	492	493	494	495	496	497	498	499	500	501	502	503	504	505	506	507	508	509	510	511	512
A0A5G2QQE9_PIG	465	A	G	L	P	G	P	P	G	E	R	G	G	P	G	S	R	G	F	P	G	A	D	G	V	A	G	P	K	G	P	A	G	E	R	G	S	P	G	P	A	G	P	K	G	S	P	G	E
		557	558	559	560	561	562	563	564	565	566	567	568	569	570	571	572	573	574	575	576	577	578	579	580	581	582	583	584	585	586	587	588	589	590	591	592	593	594	595	596	597	598	599	600	601	602	603	604
P02453 - CO1A1_Bovin	557	P	A	G	Q	D	G	R	P	G	P	P	G	P	P	G	A	R	G	Q	A	G	V	M	G	F	P	G	P	K	G	A	A	G	E	P	G	K	A	G	E	R	G	V	P	G	P	P	G
		542	543	544	545	546	547	548	549	550	551	552	553	554	555	556	557	558	559	560	561	562	563	564	565	566	567	568	569	570	571	572	573	574	575	576	577	578	579	580	581	582	583	584	585	586	587	588	589
G9M6I5_ORENI	542	A	P	G	Q	D	G	R	P	G	P	P	G	P	G	G	A	R	G	Q	P	G	V	M	G	F	P	G	P	K	G	A	A	G	E	A	G	K	P	G	E	R	G	T	M	G	P	T	G
		545	546	547	548	549	550	551	552	553	554	555	556	557	558	559	560	561	562	563	564	565	566	567	568	569	570	571	572	573	574	575	576	577	578	579	580	581	582	583	584	585	586	587	588	589	590	591	592
A0A5G2QQE9_PIG	545	P	A	G	Q	D	G	R	P	G	P	P	G	P	P	G	A	R	G	Q	A	G	V	M	G	F	P	G	P	K	G	A	A	G	E	P	G	K	A	G	E	R	G	V	P	G	P	P	G
		637	638	639	640	641	642	643	644	645	646	647	648	649	650	651	652	653	654	655	656	657	658	659	660	661	662	663	664	665	666	667	668	669	670	671	672	673	674	675	676	677	678	679	680	681	682	683	684
P02453 - CO1A1_Bovin	637	G	S	P	G	F	Q	G	L	P	G	P	A	G	P	P	G	E	A	G	K	P	G	E	Q	G	V	P	G	D	L	G	A	P	G	P	S	G	A	R	G	E	R	G	F	P	G	E	R
		622	623	624	625	626	627	628	629	630	631	632	633	634	635	636	637	638	639	640	641	642	643	644	645	646	647	648	649	650	651	652	653	654	655	656	657	658	659	660	661	662	663	664	665	666	667	668	669
G9M6I5_ORENI	622	G	S	P	G	F	Q	G	L	P	G	P	Q	G	A	V	G	E	T	G	K	P	G	E	Q	G	V	P	G	E	A	G	A	P	G	P	A	G	A	R	G	D	R	G	F	P	G	E	R
		625	626	627	628	629	630	631	632	633	634	635	636	637	638	639	640	641	642	643	644	645	646	647	648	649	650	651	652	653	654	655	656	657	658	659	660	661	662	663	664	665	666	667	668	669	670	671	672
A0A5G2QQE9_PIG	625	G	S	P	G	F	Q	G	L	P	G	P	A	G	P	P	G	E	A	G	K	P	G	E	Q	G	V	P	G	D	L	G	A	P	G	P	S	G	A	R	G	E	R	G	F	P	G	E	R
		717	718	719	720	721	722	723	724	725	726	727	728	729	730	731	732	733	734	735	736	737	738	739	740	741	742	743	744	745	746	747	748	749	750	751	752	753	754	755	756	757	758	759	760	761	762	763	764
P02453 - CO1A1_Bovin	717	P	G	S	Q	G	A	P	G	L	Q	G	M	P	G	E	R	G	A	A	G	L	P	G	P	K	G	D	R	G	D	A	G	P	K	G	A	D	G	A	P	G	K	D	G	V	R	G	L
		702	703	704	705	706	707	708	709	710	711	712	713	714	715	716	717	718	719	720	721	722	723	724	725	726	727	728	729	730	731	732	733	734	735	736	737	738	739	740	741	742	743	744	745	746	747	748	749
G9M6I5_ORENI	702	P	G	A	Q	G	P	P	G	L	Q	G	M	P	G	E	R	G	A	A	G	L	P	G	L	R	G	N	R	G	D	Q	G	P	K	G	A	D	G	T	P	G	K	D	G	P	R	G	L
		705	706	707	708	709	710	711	712	713	714	715	716	717	718	719	720	721	722	723	724	725	726	727	728	729	730	731	732	733	734	735	736	737	738	739	740	741	742	743	744	745	746	747	748	749	750	751	752
A0A5G2QQE9_PIG	705	P	G	S	Q	G	A	P	G	L	Q	G	M	P	G	E	R	G	A	A	G	L	P	G	P	K	G	D	R	G	D	A	G	P	K	G	A	D	G	A	P	G	K	D	G	V	R	G	L
		797	798	799	800	801	802	803	804	805	806	807	808	809	810	811	812	813	814	815	816	817	818	819	820	821	822	823	824	825	826	827	828	829	830	831	832	833	834	835	836	837	838	839	840	841	842	843	844
P02453 - CO1A1_Bovin	797	A	P	G	D	R	G	E	P	G	P	P	G	P	A	G	F	A	G	P	P	G	A	D	G	Q	P	G	A	K	G	E	P	G	D	A	G	A	K	G	D	A	G	P	P	G	P	A	G
		782	783	784	785	786	787	788	789	790	791	792	793	794	795	796	797	798	799	800	801	802	803	804	805	806	807	808	809	810	811	812	813	814	815	816	817	818	819	820	821	822	823	824	825	826	827	828	829
G9M6I5_ORENI	782	P	P	G	E	R	G	E	A	G	P	P	G	P	A	G	F	A	G	P	P	G	A	D	G	Q	P	G	A	K	G	E	P	G	D	N	G	A	K	G	D	S	G	P	P	G	P	A	G
		785	786	787	788	789	790	791	792	793	794	795	796	797	798	799	800	801	802	803	804	805	806	807	808	809	810	811	812	813	814	815	816	817	818	819	820	821	822	823	824	825	826	827	828	829	830	831	832
A0A5G2QQE9_PIG	785	A	P	G	D	R	G	E	P	G	P	P	G	P	A	G	F	A	G	P	P	G	A	D	G	Q	P	G	A	K	G	E	P	G	D	A	G	A	K	G	D	A	G	P	P	G	P	A	G
		877	878	879	880	881	882	883	884	885	886	887	888	889	890	891	892	893	894	895	896	897	898	899	900	901	902	903	904	905	906	907	908	909	910	911	912	913	914	915	916	917	918	919	920	921	922	923	924
P02453 - CO1A1_Bovin	877	G	A	A	G	R	V	G	P	P	G	P	S	G	N	A	G	P	P	G	P	P	G	P	A	G	K	E	G	S	K	G	P	R	G	E	T	G	P	A	G	R	P	G	E	V	G	P	P
		862	863	864	865	866	867	868	869	870	871	872	873	874	875	876	877	878	879	880	881	882	883	884	885	886	887	888	889	890	891	892	893	894	895	896	897	898	899	900	901	902	903	904	905	906	907	908	909
G9M6I5_ORENI	862	G	A	A	G	R	V	G	P	P	G	P	A	G	N	A	G	P	P	G	P	P	G	P	A	G	K	E	G	P	K	G	N	R	G	E	T	G	P	A	G	R	P	G	E	L	G	A	A
		865	866	867	868	869	870	871	872	873	874	875	876	877	878	879	880	881	882	883	884	885	886	887	888	889	890	891	892	893	894	895	896	897	898	899	900	901	902	903	904	905	906	907	908	909	910	911	912
A0A5G2QQE9_PIG	865	G	A	A	G	R	V	G	P	P	G	P	S	G	N	A	G	P	P	G	P	P	G	P	A	G	K	E	G	S	K	G	P	R	G	E	T	G	P	A	G	R	P	G	E	A	G	P	P
		957	958	959	960	961	962	963	964	965	966	967	968	969	970	971	972	973	974	975	976	977	978	979	980	981	982	983	984	985	986	987	988	989	990	991	992	993	994	995	996	997	998	999	1000	1001	1002	1003	1004
P02453 - CO1A1_Bovin	957	R	G	V	V	G	L	P	G	Q	R	G	E	R	G	F	P	G	L	P	G	P	S	G	E	P	G	K	Q	G	P	S	G	A	S	G	E	R	G	P	P	G	P	M	G	P	P	G	L
		942	943	944	945	946	947	948	949	950	951	952	953	954	955	956	957	958	959	960	961	962	963	964	965	966	967	968	969	970	971	972	973	974	975	976	977	978	979	980	981	982	983	984	985	986	987	988	989
G9M6I5_ORENI	942	R	G	I	V	G	L	P	G	Q	R	G	E	R	G	F	P	G	L	A	G	P	V	G	E	P	G	K	Q	G	P	S	G	P	S	G	E	R	G	P	P	G	P	M	G	P	P	G	L
		945	946	947	948	949	950	951	952	953	954	955	956	957	958	959	960	961	962	963	964	965	966	967	968	969	970	971	972	973	974	975	976	977	978	979	980	981	982	983	984	985	986	987	988	989	990	991	992
A0A5G2QQE9_PIG	945	R	G	V	V	G	L	P	G	Q	R	G	E	R	G	F	P	G	L	P	G	P	S	G	E	P	G	K	Q	G	P	S	G	P	S	G	E	R	G	P	P	G	P	M	G	P	P	G	L
		1037	1038	1039	1040	1041	1042	1043	1044	1045	1046	1047	1048	1049	1050	1051	1052	1053	1054	1055	1056	1057	1058	1059	1060	1061	1062	1063	1064	1065	1066	1067	1068	1069	1070	1071	1072	1073	1074	1075	1076	1077	1078	1079	1080	1081	1082	1083	1084
P02453 - CO1A1_Bovin	1037	E	T	G	P	A	G	P	P	G	A	P	G	A	P	G	A	P	G	P	V	G	P	A	G	K	S	G	D	R	G	E	T	G	P	A	G	P	A	G	P	I	G	P	V	G	A	R	G
		1022	1023	1024	1025	1026	1027	1028	1029	1030	1031	1032	1033	1034	1035	1036	1037	1038	1039	1040	1041	1042	1043	1044	1045	1046	1047	1048	1049	1050	1051	1052	1053	1054	1055	1056	1057	1058	1059	1060	1061	1062	1063	1064	1065	1066	1067	1068	1069
G9M6I5_ORENI	1022	E	S	G	P	A	G	A	P	G	A	P	G	P	P	G	A	P	G	P	V	G	P	A	G	K	T	G	D	R	G	E	T	G	P	A	G	P	A	G	A	A	G	P	A	G	P	R	G
		1025	1026	1027	1028	1029	1030	1031	1032	1033	1034	1035	1036	1037	1038	1039	1040	1041	1042	1043	1044	1045	1046	1047	1048	1049	1050	1051	1052	1053	1054	1055	1056	1057	1058	1059	1060	1061	1062	1063	1064	1065	1066	1067	1068	1069	1070	1071	1072
A0A5G2QQE9_PIG	1025	E	S	G	P	A	G	P	P	G	A	P	G	A	P	G	A	P	G	P	V	G	P	A	G	K	S	G	D	R	G	E	T	G	P	A	G	P	A	G	P	V	G	P	V	G	A	R	G
		1117	1118	1119	1120	1121	1122	1123	1124	1125	1126	1127	1128	1129	1130	1131	1132	1133	1134	1135	1136	1137	1138	1139	1140	1141	1142	1143	1144	1145	1146	1147	1148	1149	1150	1151	1152	1153	1154	1155	1156	1157	1158	1159	1160	1161	1162	1163	1164
P02453 - CO1A1_Bovin	1117	G	P	P	G	P	P	G	S	P	G	E	Q	G	P	S	G	A	S	G	P	A	G	P	R	G	P	P	G	S	A	G	S	P	G	K	D	G	L	N	G	L	P	G	P	I	G	P	P
		1102	1103	1104	1105	1106	1107	1108	1109	1110	1111	1112	1113	1114	1115	1116	1117	1118	1119	1120	1121	1122	1123	1124	1125	1126	1127	1128	1129	1130	1131	1132	1133	1134	1135	1136	1137	1138	1139	1140	1141	1142	1143	1144	1145	1146	1147	1148	1149
G9M6I5_ORENI	1102	G	P	P	G	P	P	G	T	S	G	E	S	G	P	A	G	A	A	G	P	A	G	P	R	G	P	S	G	A	A	G	A	P	G	K	D	G	V	S	G	L	P	G	P	T	G	P	P
		1105	1106	1107	1108	1109	1110	1111	1112	1113	1114	1115	1116	1117	1118	1119	1120	1121	1122	1123	1124	1125	1126	1127	1128	1129	1130	1131	1132	1133	1134	1135	1136	1137	1138	1139	1140	1141	1142	1143	1144	1145	1146	1147	1148	1149	1150	1151	1152
A0A5G2QQE9_PIG	1105	G	P	P	G	P	P	G	S	P	G	E	Q	G	P	S	G	A	S	G	P	A	G	P	R	G	P	P	G	S	A	G	A	P	G	K	D	G	L	N	G	L	P	G	P	I	G	P	P
		1197	1198	1199	1200	1201	1202	1203	1204	1205	1206	1207	1208	1209	1210	1211	1212	1213	1214	1215	1216	1217	1218	1219	1220	1221	1222	1223	1224	1225	1226	1227	1228	1229	1230	1231	1232	1233	1234	1235	1236	1237	1238	1239	1240	1241	1242	1243	1244
P02453 - CO1A1_Bovin	1197	L	S	F	L	P	Q	P	P	Q	E	K	A	H	D	G	G	R	Y	Y	R	A	D	D	A	N	V	V	R	D	R	D	L	E	V	D	T	T	L	K	S	L	S	Q	Q	I	E	N	I
		1182	1183	1184	1185	1186	1187		1188	1189	1190	1191	1192	1193	1194	1195	1196	1197	1198	1199	1200	1201	1202	1203	1204	1205	1206	1207	1208	1209	1210	1211	1212	1213	1214	1215	1216	1217	1218	1219	1220	1221	1222	1223	1224	1225	1226	1227	1228
G9M6I5_ORENI	1182	L	G	F	M	V	Q	-	P	Q	E	K	A	P	D	P	F	R	M	Y	R	A	D	D	A	N	V	L	R	D	R	D	L	E	V	D	S	T	L	K	S	L	S	Q	Q	I	E	Q	I
		1185	1186	1187	1188	1189	1190	1191	1192	1193	1194	1195	1196	1197	1198	1199	1200	1201	1202	1203	1204	1205	1206	1207	1208	1209	1210	1211	1212	1213	1214	1215	1216	1217	1218	1219	1220	1221	1222	1223	1224	1225	1226	1227	1228	1229	1230	1231	1232
A0A5G2QQE9_PIG	1185	F	S	F	L	P	Q	P	P	Q	E	K	A	H	D	G	G	R	Y	Y	R	A	D	D	A	N	V	V	R	D	R	D	L	E	V	D	T	T	L	K	S	L	S	Q	Q	I	E	N	I
		1277	1278	1279	1280	1281	1282	1283	1284	1285	1286	1287	1288	1289	1290	1291	1292	1293	1294	1295	1296	1297	1298	1299	1300	1301	1302	1303	1304	1305	1306	1307	1308	1309	1310	1311	1312	1313	1314	1315	1316	1317	1318	1319	1320	1321	1322	1323	1324
P02453 - CO1A1_Bovin	1277	P	N	Q	G	C	N	L	D	A	I	K	V	F	C	N	M	E	T	G	E	T	C	V	Y	P	T	Q	P	S	V	A	Q	K	N	W	Y	I	S	K	N	P	K	E	K	R	H	V	W
		1261	1262	1263	1264	1265	1266	1267	1268	1269	1270	1271	1272	1273	1274	1275	1276	1277	1278	1279	1280	1281	1282	1283	1284	1285	1286	1287	1288	1289	1290	1291	1292	1293	1294	1295	1296	1297	1298	1299	1300	1301	1302	1303	1304	1305	1306	1307	1308
G9M6I5_ORENI	1261	P	D	Q	G	C	T	Q	D	A	I	K	V	Y	C	N	M	E	T	G	E	T	C	V	S	P	T	Q	R	E	V	A	K	K	N	W	Y	I	S	K	N	I	K	E	K	K	H	V	W
		1265	1266	1267	1268	1269	1270	1271	1272	1273	1274	1275	1276	1277	1278	1279	1280	1281	1282	1283	1284	1285	1286	1287	1288	1289	1290	1291	1292	1293	1294	1295	1296	1297	1298	1299	1300	1301	1302	1303	1304	1305	1306	1307	1308	1309	1310	1311	1312
A0A5G2QQE9_PIG	1265	P	N	Q	G	C	N	L	D	A	I	K	V	F	C	N	M	E	T	G	E	T	C	V	Y	P	T	Q	P	S	V	P	Q	K	N	W	Y	I	S	K	N	P	K	D	K	R	H	V	W
		1357	1358	1359	1360	1361	1362	1363	1364	1365	1366	1367	1368	1369	1370	1371	1372	1373	1374	1375	1376	1377	1378	1379	1380	1381	1382	1383	1384	1385	1386	1387	1388	1389	1390	1391	1392	1393	1394	1395	1396	1397	1398	1399	1400	1401	1402	1403	1404
P02453 - CO1A1_Bovin	1357	M	S	T	E	A	S	Q	N	I	T	Y	H	C	K	N	S	V	A	Y	M	D	Q	Q	T	G	N	L	K	K	A	L	L	L	Q	G	S	N	E	I	E	I	R	A	E	G	N	S	R
		1341	1342	1343	1344	1345	1346	1347	1348	1349	1350	1351	1352	1353	1354	1355	1356	1357	1358	1359	1360	1361	1362	1363	1364	1365	1366	1367	1368	1369	1370	1371	1372	1373	1374	1375	1376	1377	1378	1379	1380	1381	1382	1383	1384	1385	1386	1387	1388
G9M6I5_ORENI	1341	M	S	T	E	A	S	Q	N	I	T	Y	H	C	K	N	S	V	A	Y	M	D	A	A	A	G	N	L	K	K	A	L	L	L	Q	G	S	N	E	I	E	I	R	A	E	G	N	S	R
		1345	1346	1347	1348	1349	1350	1351	1352	1353	1354	1355	1356	1357	1358	1359	1360	1361	1362	1363	1364	1365	1366	1367	1368	1369	1370	1371	1372	1373	1374	1375	1376	1377	1378	1379	1380	1381	1382	1383	1384	1385	1386	1387	1388	1389	1390	1391	1392
A0A5G2QQE9_PIG	1345	M	S	T	E	A	S	Q	N	I	T	Y	H	C	K	N	S	V	A	Y	M	D	Q	Q	T	G	N	L	K	K	A	L	L	L	Q	G	S	N	E	I	E	I	R	A	E	G	N	S	R
		1437	1438	1439	1440	1441	1442	1443	1444	1445	1446	1447	1448	1449	1450	1451	1452	1453	1454	1455	1456	1457	1458	1459	1460	1461	1462	1463
P02453 - CO1A1_Bovin	1437	P	I	I	D	V	A	P	L	D	V	G	A	P	D	Q	E	F	G	F	D	V	G	P	A	C	F	L
		1421	1422	1423	1424	1425	1426	1427	1428	1429	1430	1431	1432	1433	1434	1435	1436	1437	1438	1439	1440	1441	1442	1443	1444	1445	1446	1447
G9M6I5_ORENI	1421	P	I	I	D	I	A	P	M	D	V	G	A	P	D	Q	E	F	G	F	E	V	G	P	V	C	F	L
		1425	1426	1427	1428	1429	1430	1431	1432	1433	1434	1435	1436	1437	1438	1439	1440	1441	1442	1443	1444	1445	1446	1447	1448	1449	1450	1451
A0A5G2QQE9_PIG	1425	P	I	I	D	V	A	P	L	D	V	G	A	P	D	Q	E	-	G	I	D	L	S	P	V	C	F	L
[truncated: 32 more columns]

## Sheet: Feuil2
Query_10001 1 MFSFVDLRLLLLLAATALLTHGQEEGQEEGQ---EEDIPPVTCVQNGLRYHDRDVWKPVPCQICVCDNGNVLCDDVICDE 77
Query_10002 1 MFSFVDLRLALLLSAAVLLVRAQGEDDRTGK----------SCTLDGQVFADRDVWKPEPCQICVCDSGTVMCDEVICED 70
Query_10003 1 MFSFVDLRLLLLLAATALLTHGQEEGQEEGQqgqEEDIPPVTCVQNGLRYHDRDVWKPVPCQICVCDNGNVLCDDVICDE 80
Query_10001 78 LKDCPNAKVPTDECCPVCPE-GQESPTDQETTGVEGPKGDTGPRGPRGPAGPPGRDGIPGQPGLPGPPGPPGPPGPPGLG 156
Query_10002 71 TTDCPNPIIPHDECCPICPDdGFQEPQTEGTVGARGPKGD------RGLPGPPGRDGMPGQPGLPGPPGP---PGPPGLG 141
Query_10003 81 IKNCPSARVPAGECCPVCPE-GEVSPTDQETTGVEGPKGDTGPRGPRGPSGPPGRDGIPGQPGLPGPPGPPGPPGPPGLG 159
Query_10001 157 GNFAPQLSYGYDEKSTGISVPGPMGPSGPRGLPGPPGAPGPQGFQGPPGEPGEPGASGPMGPRGPPGPPGKNGDDGEAGK 236
Query_10002 142 GNFSPQMSGGYDEKSPAMPVPGPMGPMGPRGPPGPPGSSGPQGFTGPPGEAGEPGSPGPMGPRGPAGPPGKNGEDGESGK 221
Query_10003 160 GNFAPQLSYGYDEKSAGISVPGPMGPSGPRGLPGPPGAPGPQGFQGPPGEPGEPGASGPMGPRGPPGPPGKNGDDGEAGK 239
Query_10001 237 PGRPGERGPPGPQGARGLPGTAGLPGMKGHRGFSGLDGAKGDAGPAGPKGEPGSPGENGAPGQMGPRGLPGERGRPGAPG 316
Query_10002 222 PGRPGERGPPGPQGARGFPGTPGLPGIKGHRGFSGLDGAKGDTGPAGPKGEAGTPGENGTPGAMGPRGLPGERGRAGATG 301
Query_10003 240 PGRPGERGPPGPQGARGLPGTAGLPGMKGHRGFSGLDGAKGDAGPAGPKGEPGSPGENGAPGQMGPRGLPGERGRPGPPG 319
Query_10001 317 PAGARGNDGATGAAGPPGPTGPAGPPGFPGAVGAKGEGGPQGPRGSEGPQGVRGEPGPPGPAGAAGPAGNPGADGQPGAK 396
Query_10002 302 AAGARGNDGAAGAAGPPGPTGPAGPPGFPGGPGAKGDAGAQGGRGPEGPAGARGEPGNPGPAGPAGPAGNPGSDGAPGAK 381
Query_10003 320 PAG---------------PTGPAGPPGFPGAVGAKGEAGPQGARGSEGPQGVRGEPGPPGPAGAAGPAGNPGADGQPGGK 384
Query_10001 397 GANGAPGIAGAPGFPGARGPSGPQGPSGPPGPKGNSGEPGAPGSKGDTGAKGEPGPTGIQGPPGPAGEEGKRGARGEPGP 476
Query_10002 382 GAPGAAGVAGAPGFPGPRGPSGPQGAAGAPGPKGNTGEAGAPGSKGEAGAKGEAGAPGVQGPPGPPGEEGKRGARGEPGA 461
Query_10003 385 GANGAPGIAGAPGFPGARGPSGPQGPSGPPGPKGNSGEPGAPGSKGDTGAKGEPGPTGVQGPPGPAGEEGKRGARGEPGP 464
Query_10001 477 AGLPGPPGERGGPGSRGFPGADGVAGPKGPAGERGAPGPAGPKGSPGEAGRPGEAGLPGAKGLTGSPGSPGPDGKTGPPG 556
Query_10002 462 AGARGGPGERGAPGGRGFPGSDGPAGPKGATGERGAPGLVGPKGATGEPGRTGEPGLPGAKGMTGSPGNPGPDGKIGPSG 541
Query_10003 465 AGLPGPPGERGGPGSRGFPGADGVAGPKGPAGERGSPGPAGPKGSPGEAGRPGEAGLPGAKGLTGSPGSPGPDGKTGPPG 544
Query_10001 557 PAGQDGRPGPPGPPGARGQAGVMGFPGPKGAAGEPGKAGERGVPGPPGAVGPAGKDGEAGAQGPPGPAGPAGERGEQGPA 636
Query_10002 542 APGQDGRPGPPGPGGARGQPGVMGFPGPKGAAGEAGKPGERGTMGPTGPAGAPGKDGDVGAQGPPGPAGPAGERGEQGPA 621
Query_10003 545 PAGQDGRPGPPGPPGARGQAGVMGFPGPKGAAGEPGKAGERGVPGPPGAVGPAGKDGEAGAQGPPGPAGPAGERGEQGPA 624
Query_10001 637 GSPGFQGLPGPAGPPGEAGKPGEQGVPGDLGAPGPSGARGERGFPGERGVQGPPGPAGPRGANGAPGNDGAKGDAGAPGA 716
Query_10002 622 GSPGFQGLPGPQGAVGETGKPGEQGVPGEAGAPGPAGARGDRGFPGERGAPGAIGPAGARGSPGASGNDGAKGDAGAPGT 701
Query_10003 625 GSPGFQGLPGPAGPPGEAGKPGEQGVPGDLGAPGPSGARGERGFPGERGVQGPPGPAGPRGANGAPGNDGAKGDAGAPGA 704
Query_10001 717 PGSQGAPGLQGMPGERGAAGLPGPKGDRGDAGPKGADGAPGKDGVRGLTGPIGPPGPAGAPGDKGEAGPSGPAGPTGARG 796
Query_10002 702 PGAQGPPGLQGMPGERGAAGLPGLRGNRGDQGPKGADGTPGKDGPRGLTGPIGLPGPAGSPGDKGEPGAQGPVGPSGARG 781
Query_10003 705 PGSQGAPGLQGMPGERGAAGLPGPKGDRGDAGPKGADGAPGKDGVRGLTGPIGPPGPAGAPGDKGETGPSGPAGPTGARG 784
Query_10001 797 APGDRGEPGPPGPAGFAGPPGADGQPGAKGEPGDAGAKGDAGPPGPAGPAGPPGPIGNVGAPGPKGARGSAGPPGATGFP 876
Query_10002 782 PPGERGEAGPPGPAGFAGPPGADGQPGAKGEPGDNGAKGDSGPPGPAGPTGAPGPQGPVGNTGPKGARGPAGPPGATGFP 861
Query_10003 785 APGDRGEPGPPGPAGFAGPPGADGQPGAKGEPGDAGAKGDAGPPGPAGPTGPPGPIGSVGAPGPKGARGSAGPPGATGFP 864
Query_10001 877 GAAGRVGPPGPSGNAGPPGPPGPAGKEGSKGPRGETGPAGRPGEVGPPGPPGPAGEKGAPGADGPAGAPGTPGPQGIAGQ 956
Query_10002 862 GAAGRVGPPGPAGNAGPPGPPGPAGKEGPKGNRGETGPAGRPGELGAAGPPGPPGEKGSPGADGAPGSAGIPGPQGIAGQ 941
Query_10003 865 GAAGRVGPPGPSGNAGPPGPPGPAGKEGSKGPRGETGPAGRPGEAGPPGPPGPAGEKGSPGADGPAGAPGTPGPQGIAGQ 944
Query_10001 957 RGVVGLPGQRGERGFPGLPGPSGEPGKQGPSGASGERGPPGPMGPPGLAGPPGESGREGAPGAEGSPGRDGSPGAKGDRG 1036
Query_10002 942 RGIVGLPGQRGERGFPGLAGPVGEPGKQGPSGPSGERGPPGPMGPPGLAGAPGEPGREGTPGNEGAAGRDGAPGPKGDRG 1021
Query_10003 945 RGVVGLPGQRGERGFPGLPGPSGEPGKQGPSGPSGERGPPGPMGPPGLAGPPGESGREGAPGAEGSPGRDGAPGPKGDRG 1024
Query_10001 1037 ETGPAGPPGAPGAPGAPGPVGPAGKSGDRGETGPAGPAGPIGPVGARGPAGPQGPRGDKGETGEQGDRGIKGHRGFSGLQ 1116
Query_10002 1022 ESGPAGAPGAPGPPGAPGPVGPAGKTGDRGETGPAGPAGAAGPAGPRGPAGAPGLRGDKGETGEAGERGMKGHRGFTGMQ 1101
Query_10003 1025 ESGPAGPPGAPGAPGAPGPVGPAGKSGDRGETGPAGPAGPVGPVGARGPAGPQGPRGDKGETGEQGDRGIKGHRGFSGLQ 1104
Query_10001 1117 GPPGPPGSPGEQGPSGASGPAGPRGPPGSAGSPGKDGLNGLPGPIGPPGPRGRTGDAGPAGPPGPPGPPGPPGPPSGGYD 1196
Query_10002 1102 GPPGPPGTSGESGPAGAAGPAGPRGPSGAAGAPGKDGVSGLPGPTGPPGPRGRSGEMGPAGPPGPPGPPGAPGAPGGGFD 1181
Query_10003 1105 GPPGPPGSPGEQGPSGASGPAGPRGPPGSAGAPGKDGLNGLPGPIGPPGPRGRTGDAGPVGPPGPPGPPGPPGPPSGGFD 1184
Query_10001 1197 LSFLPQPPQEKAHDGGRYYRADDANVVRDRDLEVDTTLKSLSQQIENIRSPEGSRKNPARTCRDLKMCHSDWKSGEYWID 1276
Query_10002 1182 LGFMVQ-PQEKAPDPFRMYRADDANVLRDRDLEVDSTLKSLSQQIEQIRSPDGTRKNPARTCRDLKMCHPDWKSGEYWID 1260
Query_10003 1185 FSFLPQPPQEKAHDGGRYYRADDANVVRDRDLEVDTTLKSLSQQIENIRSPEGSRKNPARTCRDLKMCHSDWKSGEYWID 1264
Query_10001 1277 PNQGCNLDAIKVFCNMETGETCVYPTQPSVAQKNWYISKNPKEKRHVWYGESMTGGFQFEYGGQGSDPADVAIQLTFLRL 1356
Query_10002 1261 PDQGCTQDAIKVYCNMETGETCVSPTQREVAKKNWYISKNIKEKKHVWFGEAMNEGFQFEYGSEGSLPEDVNIQMTFLRL 1340
Query_10003 1265 PNQGCNLDAIKVFCNMETGETCVYPTQPSVPQKNWYISKNPKDKRHVWYGESMTDGFQFEYGGEGSDPADVAIQLTFLRL 1344
Query_10001 1357 MSTEASQNITYHCKNSVAYMDQQTGNLKKALLLQGSNEIEIRAEGNSRFTYSVTYDGCTSHTGAWGKTVIEYKTTKTSRL 1436
Query_10002 1341 MSTEASQNITYHCKNSVAYMDAAAGNLKKALLLQGSNEIEIRAEGNSRFTYSVLEDGCTSHTGTWGKTVIDYKTSKTSRL 1420
Query_10003 1345 MSTEASQNITYHCKNSVAYMDQQTGNLKKALLLQGSNEIEIRAEGNSRFTYSVIYDGCTSHTGAWGKTVIEYKTTKTSRL 1424
Query_10001 1437 PIIDVAPLDVGAPDQEFGFDVGPACFL 1463
Query_10002 1421 PIIDIAPMDVGAPDQEFGFEVGPVCFL 1447
Query_10003 1425 PIIDVAPLDVGAPDQE-GIDLSPVCFL 1450
